# Supplementary material for: Inferring visual space from ultra-fine extra-retinal knowledge of gaze position
Source: Nat Commun. 2023 Jan 17;14:269. doi: 10.1038/s41467-023-35834-4 (PMC9845343; doi:10.1038/s41467-023-35834-4)
Supplement: Supplementary file 3 — Source Data [file 41467_2023_35834_MOESM3_ESM.xlsx]

## Sheet: Fig 1
Fig. 1F
	drift speed distribution in Exp 1
	drfit speed	2.5	7.5	12.5	17.5	22.5	27.5	32.5	37.5	42.5	47.5	52.5	57.5	62.5	67.5	72.5	77.5	82.5	87.5	92.5	97.5	102.5	107.5	112.5	117.5	122.5	127.5	132.5	137.5	142.5	147.5	152.5	157.5	162.5	167.5	172.5	177.5
	Marker (mean)	0.0138053	0.0393559	0.060485	0.0746059	0.0825222	0.0886854	0.0874822	0.0834605	0.0769114	0.068415	0.0596717	0.0511909	0.0414926	0.0348462	0.0293279	0.0248997	0.0192184	0.0151122	0.0115508	0.00905842	0.00701368	0.00494089	0.00409303	0.00283598	0.00235216	0.00189039	0.00139798	0.00108061	0.000682507	0.000502182	0.000366116	0.000203451	0.000216709	0.000157994	8.19198e-05	8.67407e-05
	Marker (SEM)	0.00298627	0.00856136	0.0124491	0.0128996	0.0112765	0.00939976	0.00555684	0.00333607	0.00277512	0.00399381	0.00545207	0.00633946	0.00696794	0.00677054	0.00576767	0.0056333	0.00474315	0.00399652	0.00327382	0.00282004	0.00227037	0.0017476	0.00144125	0.00104117	0.000953646	0.000826408	0.000546059	0.000537389	0.000317226	0.000248053	0.000187371	9.95904e-05	0.00011687	8.56318e-05	4.08895e-05	4.24518e-05
	Vernier (mean)	0.0126484	0.0385558	0.0586352	0.0730575	0.0832743	0.0894444	0.0879676	0.0840183	0.0774105	0.0688689	0.0608933	0.0502853	0.0425224	0.0340972	0.0288801	0.0244408	0.0193184	0.0147392	0.011221	0.00916828	0.00735281	0.00600896	0.00462703	0.00319332	0.00239191	0.00193511	0.00154179	0.000861901	0.000731096	0.000729838	0.000352786	0.000339627	0.000226182	0.000139086	5.46527e-05	6.69623e-05
	Vernier (SEM)	0.00264487	0.00714644	0.0110472	0.0113657	0.0113255	0.00957653	0.00635965	0.0035296	0.0026959	0.00351494	0.00488249	0.00588835	0.00603557	0.00580391	0.00577284	0.00557201	0.00490615	0.00398482	0.00330709	0.00283415	0.0022943	0.00186687	0.00159262	0.0011099	0.000952426	0.000708842	0.000558294	0.00033799	0.000342185	0.000318871	0.000175822	0.000170992	0.00013803	0.00010433	2.95345e-05	4.01781e-05
	displacement square over time in Exp 1
	time (ms)	1	2	3	4	5	6	7	8	9	10	11	12	13	14	15	16	17	18	19	20	21	22	23	24	25	26	27	28	29	30	31	32	33	34	35	36	37	38	39	40	41	42	43	44	45	46	47	48
	Marker (mean) (arcmin^2)	0.0342749	0.120823	0.244442	0.380427	0.506694	0.604312	0.664025	0.685296	0.677881	0.655407	0.635583	0.624164	0.630095	0.653615	0.691817	0.738267	0.786298	0.830421	0.86788	0.898681	0.924987	0.949946	0.97648	1.00612	1.03896	1.07402	1.10974	1.14505	1.17969	1.21458	1.25142	1.29191	1.33701	1.38649	1.43923	1.49315	1.54594	1.59602	1.6431	1.68811	1.73296	1.77979	1.83038	1.88497	1.9431	2.00287	2.06248	2.12031
	Marker (SEM) (arcmin^2)	0.00663482	0.0241441	0.0496595	0.0775361	0.103008	0.121749	0.131806	0.133079	0.1279	0.119199	0.110786	0.104878	0.103408	0.106504	0.113575	0.123047	0.13316	0.142358	0.149794	0.155359	0.159554	0.163189	0.167146	0.172108	0.178465	0.186329	0.19556	0.205798	0.216713	0.227892	0.239195	0.250423	0.261507	0.272418	0.283224	0.294187	0.305535	0.317471	0.330246	0.343831	0.35822	0.373206	0.388642	0.404147	0.41975	0.435464	0.451203	0.466934
	Vernier (mean) (arcmin^2)	0.0346149	0.121957	0.246499	0.383089	0.509591	0.607012	0.666313	0.687326	0.679778	0.65746	0.638262	0.627798	0.634928	0.659691	0.69919	0.746667	0.795598	0.840605	0.878971	0.910926	0.938675	0.965292	0.993468	1.0247	1.0589	1.09513	1.13205	1.16876	1.20541	1.24289	1.28266	1.32615	1.37389	1.42548	1.47957	1.53414	1.58745	1.63844	1.68741	1.73547	1.78471	1.83706	1.89369	1.95465	2.01874	2.08374	2.14749	2.20832
	Vernier (SEM) (arcmin^2)	0.00681955	0.0248236	0.0509622	0.0794184	0.105319	0.124283	0.134331	0.135424	0.129861	0.120619	0.11165	0.105281	0.103496	0.106383	0.113365	0.122815	0.132892	0.142016	0.149306	0.154655	0.15855	0.161793	0.165257	0.169647	0.175409	0.182673	0.191322	0.201091	0.211704	0.222895	0.234467	0.246262	0.258171	0.270059	0.28197	0.293956	0.306158	0.318808	0.332016	0.345831	0.360178	0.374877	0.389949	0.405258	0.420844	0.436719	0.452841	0.469224
Fig. 1H,I	Empirical performance in Exp 1
		proportion correct			d'
		Vernier gap = 1.4'	Vernier gap = 2.8'		Vernier gap = 1.4'	Vernier gap = 2.8'
	S1	0.673267	0.868421		1.012	2.49668
	S2	0.65	0.857143		0.737086	2.1535
	S3	0.626866	0.84127		0.63822	2.01057
	S4	0.752381	0.831169		1.38841	1.93539
	S5	0.683673	0.767442		0.982766	1.66594
	S6	0.755245	0.863095		1.38347	2.19658
	Mean	0.690239	0.83809		1.02366	2.07644
	SEM	0.021644	0.0152287		0.128452	0.113976
[truncated: 51 more columns]

## Sheet: Fig 2
Fig. 2B,C	Empirical performance in Exp 2
		proportion correct			d'
		Vernier gap = 1.9'	Vernier gap = 3.8'		Vernier gap = 1.9'	Vernier gap = 3.8'
	S1	0.65283	0.746667		0.7974	1.46012
	S2	0.640625	0.72		0.737763	1.16969
	S3	0.847534	0.95122		2.05834	3.73142
	S4	0.65	0.854167		0.726242	2.09678
	S5	0.685484	0.901639		0.966807	2.63294
	S6	0.67907	0.82		0.930317	1.81543
	S7	0.668852	0.765432		0.931985	1.59538
	Mean	0.689199	0.822732		1.02126	2.07168
	SEM	0.0270884	0.0321285		0.17676	0.329158
Fig. 2D	Empirical response pattern as function of X_E and X_R
	X_E	-5.22437	-4.99836	-4.88119	-4.75917	-4.63009	-4.48845	-4.30649	-4.10957	-3.97342	-3.8735	-3.77248	-3.66177	-3.54784	-3.46083	-3.39708	-3.32578	-3.20989	-3.07149	-2.96162	-2.87534	-2.75816	-2.58921	-2.3194	-2.3194	-3.35865	-3.08998	-2.91811	-2.782	-2.65182	-2.53083	-2.42276	-2.32422	-2.23031	-2.11938	-2.01733	-1.92545	-1.81959	-1.71015	-1.60518	-1.50606	-1.41085	-1.30684	-1.1859	-1.06058	-0.93133	-0.771295	-0.569481	-0.412677
	X_R	1.42437	1.19836	1.08119	0.959167	0.830091	0.688451	0.506492	0.309568	0.173423	0.0735031	-0.0275156	-0.13823	-0.252156	-0.339172	-0.402916	-0.474225	-0.590112	-0.728508	-0.838375	-0.924662	-1.04184	-1.21079	-1.4806	-1.4806	1.45865	1.18998	1.01811	0.881997	0.751823	0.630828	0.522757	0.424216	0.33031	0.219376	0.117334	0.025445	-0.0804128	-0.189847	-0.294821	-0.393936	-0.489146	-0.593162	-0.714102	-0.839422	-0.96867	-1.1287	-1.33052	-1.48732
	P("Right")	0.1	0.35	0.45	0.3	0.3	0.25	0.1	0.1	0.05	0.1	0.25	0.2	0.15	0.2	0.15	0.15	0.2	0.15	0.05	0.2	0.25	0.05	0.05	0.05	0.4	0.35	0.433333	0.45	0.433333	0.383333	0.3	0.383333	0.433333	0.383333	0.4	0.3	0.233333	0.366667	0.333333	0.233333	0.266667	0.25	0.183333	0.216667	0.266667	0.15	0.0833333	0.0833333
Fig. 2E	Empirical response marginal pattern along X_E
	Xe	-4.1	-3.9	-3.7	-3.5	-3.3	-3.1	-2.9	-2.7	-2.5	-2.3	-2.1	-1.9	-1.7	-1.5	-1.3	-1.1	-0.9	-0.7	-0.5	-0.3	-0.1	0.1	0.3	0.5	0.7	0.9	1.1	1.3	1.5	1.7	1.9	2.1	2.3	2.5	2.7	2.9	3.1	3.3	3.5	3.7	3.9	4.1
P("Right")	X_R>0 (mean)	0.12001	0.0833983	0.183023	0.24994	0.394338	0.408418	0.410087	0.390628	0.395419	0.377331	0.366885	0.462205	0.54675	0.705191	0.698361	0.665641	0.634977	0.616282	0.553138	0.534982	0.526482	0.559785	0.74214	0.816483	0.799954	0.800246	0.758977	0.747547	0.73341	0.708333	0.712145	0.779194	0.90026	0.88386	0.880112	0.839742	0.839612	0.874722	0.859646	0.887621	0.89965	0.8
	X_R>0 (SEM)	0.0300084	0.0136317	0.0886912	0.106091	0.0198096	0.0190519	0.0167744	0.0188458	0.0179547	0.0170371	0.0205483	0.0764041	0.10022	0.0257185	0.0179133	0.0100348	0.0172006	0.0168871	0.0213892	0.0188643	0.0240509	0.0607812	0.0752234	0.0157718	0.0186464	0.0150365	0.0193021	0.0163251	0.0167606	0.0085114	0.010774	0.0701257	0.0354856	0.0271306	0.0264674	0.0295688	0.029611	0.0329016	0.0354489	0.0325962	0.0407719	3.1754e-14
	X_R<0 (mean)	0.25	0.200293	0.183458	0.185588	0.156111	0.168949	0.149935	0.114579	0.120543	0.05	0.175075	0.291314	0.280348	0.266351	0.249967	0.222183	0.180132	0.159961	0.105831	0.298416	0.41677	0.482893	0.465665	0.426834	0.410131	0.392789	0.386406	0.374713	0.357771	0.458609	0.518671	0.628486	0.61893	0.605211	0.610032	0.608437	0.636544	0.645953	0.679384	0.704402	0.75	0.737521
	X_R<0 (SEM)	0	0.0236126	0.0151378	0.0133419	0.016165	0.0197036	0.0312319	0.0298583	0.0390186	1.99156e-15	0.0674416	0.029791	0.0209834	0.0220377	0.0164196	0.0179092	0.0277459	0.0326239	0.0182675	0.108512	0.0761556	0.0117582	0.0146302	0.0193635	0.016107	0.0155971	0.0170252	0.0219719	0.0291838	0.070823	0.0647113	0.0195787	0.0186071	0.0199131	0.0144838	0.0149653	0.0108865	0.00906457	0.020785	0.0230541	0	0.010757
Fig. 2F	Performance in the trials with two cues in opposite signs
		proportion correct
		Vernier gap = 1.9'	Vernier gap = 3.8'
	S1	0.613333	0.875
	S2	0.660714	0.761905
	S3	0.585034	0.65
	S4	0.570423	0.714286
	S5	0.485149	0.657895
	S6	0.822222	0.888889
	S7	0.560606	0.8
	Mean	0.613926	0.763996
	SEM	0.0401577	0.0364967
[truncated: 76 more columns]

## Sheet: Fig 3
Fig. 3B	predicted responses as function of X_E and X_R
	X_E	-5.22437	-4.99836	-4.88119	-4.75917	-4.63009	-4.48845	-4.30649	-4.10957	-3.97342	-3.8735	-3.77248	-3.66177	-3.54784	-3.46083	-3.39708	-3.32578	-3.20989	-3.07149	-2.96162	-2.87534	-2.75816	-2.58921	-2.3194	-2.3194	-3.35865	-3.08998	-2.91811	-2.782	-2.65182	-2.53083	-2.42276	-2.32422	-2.23031	-2.11938	-2.01733	-1.92545	-1.81959	-1.71015	-1.60518	-1.50606	-1.41085	-1.30684	-1.1859	-1.06058	-0.93133	-0.771295	-0.569481	-0.412677
	X_R	1.42437	1.19836	1.08119	0.959167	0.830091	0.688451	0.506492	0.309568	0.173423	0.0735031	-0.0275156	-0.13823	-0.252156	-0.339172	-0.402916	-0.474225	-0.590112	-0.728508	-0.838375	-0.924662	-1.04184	-1.21079	-1.4806	-1.4806	1.45865	1.18998	1.01811	0.881997	0.751823	0.630828	0.522757	0.424216	0.33031	0.219376	0.117334	0.025445	-0.0804128	-0.189847	-0.294821	-0.393936	-0.489146	-0.593162	-0.714102	-0.839422	-0.96867	-1.1287	-1.33052	-1.48732
	P("Right")	0.266868	0.280472	0.296279	0.282027	0.26069	0.244512	0.210382	0.195246	0.184562	0.172236	0.169717	0.166643	0.171596	0.149504	0.145638	0.155052	0.154415	0.141485	0.133764	0.134149	0.123694	0.117515	0.101838	0.101838	0.472499	0.460637	0.423394	0.400334	0.395164	0.382055	0.376503	0.368547	0.362685	0.34566	0.319897	0.318938	0.31607	0.305508	0.294436	0.276317	0.26278	0.257526	0.239324	0.22953	0.23559	0.222735	0.199935	0.181627
Fig. 3C	predicted responses as function of X_E and X_R
	X_E	-5.22437	-4.99836	-4.88119	-4.75917	-4.63009	-4.48845	-4.30649	-4.10957	-3.97342	-3.8735	-3.77248	-3.66177	-3.54784	-3.46083	-3.39708	-3.32578	-3.20989	-3.07149	-2.96162	-2.87534	-2.75816	-2.58921	-2.3194	-2.3194	-3.35865	-3.08998	-2.91811	-2.782	-2.65182	-2.53083	-2.42276	-2.32422	-2.23031	-2.11938	-2.01733	-1.92545	-1.81959	-1.71015	-1.60518	-1.50606	-1.41085	-1.30684	-1.1859	-1.06058	-0.93133	-0.771295	-0.569481	-0.412677
	X_R	1.42437	1.19836	1.08119	0.959167	0.830091	0.688451	0.506492	0.309568	0.173423	0.0735031	-0.0275156	-0.13823	-0.252156	-0.339172	-0.402916	-0.474225	-0.590112	-0.728508	-0.838375	-0.924662	-1.04184	-1.21079	-1.4806	-1.4806	1.45865	1.18998	1.01811	0.881997	0.751823	0.630828	0.522757	0.424216	0.33031	0.219376	0.117334	0.025445	-0.0804128	-0.189847	-0.294821	-0.393936	-0.489146	-0.593162	-0.714102	-0.839422	-0.96867	-1.1287	-1.33052	-1.48732
	P("Right")	0.16992	0.206625	0.215118	0.224119	0.227564	0.227767	0.204864	0.215649	0.222238	0.223486	0.244379	0.239864	0.245661	0.23981	0.246686	0.27112	0.290175	0.292571	0.307604	0.329328	0.329414	0.334315	0.349357	0.349357	0.274805	0.291759	0.280446	0.286844	0.307739	0.312009	0.324128	0.329814	0.339747	0.341956	0.333711	0.352525	0.366501	0.372756	0.378112	0.375143	0.377389	0.386153	0.389229	0.406043	0.432034	0.442698	0.453546	0.464615
Fig. 3D	predicted responses as function of X_E and X_R
	X_E	-5.22437	-4.99836	-4.88119	-4.75917	-4.63009	-4.48845	-4.30649	-4.10957	-3.97342	-3.8735	-3.77248	-3.66177	-3.54784	-3.46083	-3.39708	-3.32578	-3.20989	-3.07149	-2.96162	-2.87534	-2.75816	-2.58921	-2.3194	-2.3194	-3.35865	-3.08998	-2.91811	-2.782	-2.65182	-2.53083	-2.42276	-2.32422	-2.23031	-2.11938	-2.01733	-1.92545	-1.81959	-1.71015	-1.60518	-1.50606	-1.41085	-1.30684	-1.1859	-1.06058	-0.93133	-0.771295	-0.569481	-0.412677
	X_R	1.42437	1.19836	1.08119	0.959167	0.830091	0.688451	0.506492	0.309568	0.173423	0.0735031	-0.0275156	-0.13823	-0.252156	-0.339172	-0.402916	-0.474225	-0.590112	-0.728508	-0.838375	-0.924662	-1.04184	-1.21079	-1.4806	-1.4806	1.45865	1.18998	1.01811	0.881997	0.751823	0.630828	0.522757	0.424216	0.33031	0.219376	0.117334	0.025445	-0.0804128	-0.189847	-0.294821	-0.393936	-0.489146	-0.593162	-0.714102	-0.839422	-0.96867	-1.1287	-1.33052	-1.48732
	P("Right")	0.634094	0.61327	0.60475	0.594063	0.584943	0.571275	0.556811	0.536705	0.519784	0.511629	0.502129	0.492191	0.483148	0.472598	0.462341	0.45557	0.445274	0.434167	0.426936	0.42047	0.407832	0.390998	0.367003	0.367003	0.637025	0.618771	0.604239	0.588352	0.573889	0.565292	0.554481	0.54514	0.536776	0.524191	0.513707	0.505171	0.495313	0.483902	0.473237	0.463032	0.452131	0.443187	0.429332	0.416506	0.406136	0.389232	0.368264	0.349832
Fig. 3E
	measured P("Right")	0.1	0.35	0.45	0.3	0.3	0.25	0.1	0.1	0.05	0.1	0.25	0.2	0.15	0.2	0.15	0.15	0.2	0.15	0.05	0.2	0.25	0.05	0.05	0.05	0.4	0.35	0.433333	0.45	0.433333	0.383333	0.3	0.383333	0.433333	0.383333	0.4	0.3	0.233333	0.366667	0.333333	0.233333	0.266667	0.25	0.183333	0.216667	0.266667	0.15	0.0833333	0.0833333
Predicted P("Right")	X_E	0.266868	0.280472	0.296279	0.282027	0.26069	0.244512	0.210382	0.195246	0.184562	0.172236	0.169717	0.166643	0.171596	0.149504	0.145638	0.155052	0.154415	0.141485	0.133764	0.134149	0.123694	0.117515	0.101838	0.101838	0.472499	0.460637	0.423394	0.400334	0.395164	0.382055	0.376503	0.368547	0.362685	0.34566	0.319897	0.318938	0.31607	0.305508	0.294436	0.276317	0.26278	0.257526	0.239324	0.22953	0.23559	0.222735	0.199935	0.181627
	X_R	0.634094	0.61327	0.60475	0.594063	0.584943	0.571275	0.556811	0.536705	0.519784	0.511629	0.502129	0.492191	0.483148	0.472598	0.462341	0.45557	0.445274	0.434167	0.426936	0.42047	0.407832	0.390998	0.367003	0.367003	0.637025	0.618771	0.604239	0.588352	0.573889	0.565292	0.554481	0.54514	0.536776	0.524191	0.513707	0.505171	0.495313	0.483902	0.473237	0.463032	0.452131	0.443187	0.429332	0.416506	0.406136	0.389232	0.368264	0.349832
	X_E+X_R	0.266868	0.280472	0.296279	0.282027	0.26069	0.244512	0.210382	0.195246	0.184562	0.172236	0.169717	0.166643	0.171596	0.149504	0.145638	0.155052	0.154415	0.141485	0.133764	0.134149	0.123694	0.117515	0.101838	0.101838	0.472499	0.460637	0.423394	0.400334	0.395164	0.382055	0.376503	0.368547	0.362685	0.34566	0.319897	0.318938	0.31607	0.305508	0.294436	0.276317	0.26278	0.257526	0.239324	0.22953	0.23559	0.222735	0.199935	0.181627
Fig. 3F		Vernier offset (arcmin)
		1.9 (mean)	3.8 (mean)	1.9 (SEM)	3.8 (SEM)
	empirical data	1.02126	2.07168	0.17676	0.329158
d'	X_E	0.763691	1.56915	0.125774	0.306304
	X_R	-0.00533082	0.0140866	0.0272359	0.0187092
	X_E+X_R	0.971656	2.05163	0.134555	0.27147
[truncated: 76 more columns]

## Sheet: Fig 4
Fig. 4C
		S1	S2	S3	S4	S5	S6	S7	MEAN
	delay (ms) (mean)	-8.317	-16.4281	-9.6286	-14.6529	-8.3585	-15.5867	-17.8428	-12.9735
	delay (ms) (SD)	15.4586	24.4351	7.19367	16.256	17.4227	10.3765	8.46565	1.5389
Fig. 4E
		Vernier offset (arcmin)
		1.9	3.8	5.7	7.6	9.5	>9.5
prediction	ideal observer (mean)	0.679798	0.831965
	ideal observer (SEM)	0.013149	0.026238
	accumulation (mean)	0.601063	0.70672	0.786904	0.85599	0.90841	0.961411
	accumulation (SEM)	0.0125873	0.0206072	0.0250842	0.0263327	0.0259154	0.0310341
	extrapolation (mean)	0.522641	0.562256	0.584498	0.615101	0.651825	0.72309
	extrapolation (SEM)	0.00534258	0.0105461	0.0093176	0.0119687	0.0197634	0.0453197
empirical	100ms (mean)	0.677802	0.829024
	100ms (SEM)	0.00484274	0.0395777
	500ms (mean)	0.440193	0.462956	0.582468	0.602708	0.641319	0.666598
	500ms (SEM)	0.0804499	0.0117854	0.0636305	0.0443549	0.0711501	0.0732122
Fig. 4F		Vernier offset (arcmin)
		100 ms		500 ms
		1.9	3.8	1.9	3.8
	S1 (mean)	0.685484	0.901639	0.486486	0.701299
	S1 (SEM)	0.058973	0.0534605	0.0821037	0.0734455
	S2 (mean)	0.67907	0.82	0.452381	0.5625
	S2 (SEM)	0.0448808	0.0769005	0.108306	0.101532
	S3 (mean)	0.668852	0.765432	0.45	0.483607
	S3 (SEM)	0.0381344	0.0662205	0.0555644	0.0640212

## Sheet: Fig S1
Fig. S1A	Exp 1, drift speed distribution
	drift displacement (arcmin)	-7.34873	-7.27964	-7.21056	-7.14147	-7.07238	-7.0033	-6.93421	-6.86512	-6.79603	-6.72695	-6.65786	-6.58877	-6.51969	-6.4506	-6.38151	-6.31242	-6.24334	-6.17425	-6.10516	-6.03607	-5.96699	-5.8979	-5.82881	-5.75973	-5.69064	-5.62155	-5.55246	-5.48338	-5.41429	-5.3452	-5.27611	-5.20703	-5.13794	-5.06885	-4.99977	-4.93068	-4.86159	-4.7925	-4.72342	-4.65433	-4.58524	-4.51616	-4.44707	-4.37798	-4.30889	-4.23981	-4.17072	-4.10163
histogram probability	S1	0	0	0	0	0	0	0	0	0	0	0	0	0	0	0	0	0	0	0	0	0	0	0	0	0	0	0	0	0	0	0	0	0	0	0	0	0	0	0	0	0	0	0	0	0	0	0	0
	S2	0.02	0.01	0.01	0.01	0.01	0.01	0.01	0.01	0.005	0.01	0.005	0.01	0.01	0.01	0.01	0.015	0.015	0.015	0.015	0.015	0.015	0.015	0.01	0.015	0.015	0.02	0.015	0.025	0.025	0.03	0.03	0.025	0.025	0.025	0.02	0.02	0.015	0.015	0.015	0.015	0.015	0.015	0.02	0.025	0.03	0.03	0.035	0.04
	S3	0	0	0	0	0	0	0	0	0	0	0	0	0	0	0	0	0	0	0	0	0	0	0	0	0	0	0	0	0	0	0	0	0	0	0	0	0	0	0	0	0	0	0	0	0	0	0	0
	S4	0	0	0	0	0	0	0	0	0	0	0	0	0	0	0	0	0	0	0	0	0	0	0	0	0	0	0	0	0	0	0	0	0	0	0	0	0	0	0	0	0	0	0.00478469	0.00478469	0.00478469	0.00478469	0.00478469	0.00478469
	S5	0	0	0	0	0	0	0	0	0	0	0	0	0	0	0	0	0	0	0	0	0	0	0	0	0	0	0	0	0	0	0	0	0	0	0	0	0	0	0	0.00469484	0.00469484	0.00469484	0.00469484	0.00469484	0.00469484	0.00469484	0.00469484	0.00469484
	S6	0	0	0	0	0	0	0	0	0	0	0	0	0	0	0	0	0	0	0	0	0	0	0	0	0.00254453	0.00254453	0.00254453	0.00254453	0.00254453	0.00254453	0.00254453	0.00254453	0.00254453	0.00254453	0.00254453	0	0	0	0	0	0	0.00254453	0.00254453	0.00508906	0.00508906	0.00763359	0.00763359	0.00763359
Fig. S1D	Exp 2, drift speed distribution
	drift displacement (arcmin)	-7.82906	-7.7491	-7.66913	-7.58917	-7.50921	-7.42925	-7.34928	-7.26932	-7.18936	-7.10939	-7.02943	-6.94947	-6.86951	-6.78954	-6.70958	-6.62962	-6.54966	-6.46969	-6.38973	-6.30977	-6.22981	-6.14984	-6.06988	-5.98992	-5.90996	-5.82999	-5.75003	-5.67007	-5.5901	-5.51014	-5.43018	-5.35022	-5.27025	-5.19029	-5.11033	-5.03037	-4.9504	-4.87044	-4.79048	-4.71052	-4.63055	-4.55059	-4.47063	-4.39067	-4.3107	-4.23074	-4.15078	-4.07082
histogram probability	S1	0.00179856	0.00359712	0.00359712	0.00359712	0.00359712	0.00359712	0.00359712	0.00539568	0.00539568	0.00539568	0.00539568	0.00359712	0.00539568	0.00539568	0.00719424	0.00719424	0.00719424	0.00899281	0.00899281	0.00899281	0.0107914	0.0161871	0.0161871	0.0125899	0.0161871	0.0161871	0.0179856	0.0197842	0.0197842	0.0179856	0.0197842	0.0197842	0.0197842	0.0215827	0.0215827	0.0215827	0.0233813	0.0251799	0.0305755	0.0305755	0.0323741	0.0341727	0.0359712	0.0323741	0.0359712	0.0359712	0.0377698	0.0413669
	S2	0	0	0	0	0	0	0	0	0	0	0	0	0	0	0	0	0	0	0	0	0	0	0	0	0	0	0	0	0	0	0	0	0	0	0	0	0	0	0.00301205	0.00301205	0.00301205	0.00301205	0.00301205	0.00301205	0.00301205	0.00301205	0.00301205	0.00301205
	S3	0	0	0	0	0	0	0	0	0	0	0	0	0	0	0	0	0	0	0	0	0	0	0	0	0	0.0021322	0.0021322	0.0021322	0.00426439	0.00639659	0.00639659	0.00639659	0.00639659	0.00852878	0.00852878	0.010661	0.0127932	0.0149254	0.0170576	0.0170576	0.0149254	0.0170576	0.0191898	0.021322	0.021322	0.0234542	0.0255864	0.021322
	S4	0	0	0	0	0	0	0	0	0	0	0	0	0	0	0	0	0.00549451	0.00549451	0.00549451	0.00549451	0.00549451	0.00549451	0.00549451	0.00549451	0.00549451	0.00549451	0.00549451	0	0.00549451	0.00549451	0.00549451	0.010989	0.010989	0.010989	0.010989	0.010989	0.010989	0.010989	0.010989	0.00549451	0.00549451	0.00549451	0	0	0	0.00549451	0.0164835	0.0164835
	S5	0	0.0020284	0.0040568	0.0040568	0.0040568	0.0040568	0.0040568	0.0040568	0.0040568	0.0040568	0.0040568	0.0040568	0.0020284	0	0	0.0020284	0.0020284	0.0020284	0.0020284	0.0020284	0.0020284	0.0020284	0.0040568	0.0040568	0.00608519	0.00608519	0.0040568	0.0040568	0.0040568	0.00608519	0.00608519	0.00608519	0.00811359	0.00608519	0.00608519	0.010142	0.010142	0.010142	0.0121704	0.0121704	0.0121704	0.0141988	0.0182556	0.0182556	0.020284	0.0223124	0.0182556	0.020284
	S6	0	0	0	0	0	0	0	0	0	0	0	0	0	0	0	0	0	0	0	0	0	0	0	0	0	0	0	0.00189036	0.00189036	0.00189036	0.00189036	0.00189036	0.00189036	0.00189036	0.00189036	0.00189036	0.00189036	0.00378072	0.00189036	0.00378072	0.00378072	0.00567108	0.00567108	0.00567108	0.00567108	0.00567108	0.00567108	0.00756144
	S7	0	0	0	0	0	0	0	0	0	0	0	0	0	0	0	0	0	0	0	0	0	0.00109769	0.00109769	0.00109769	0.00109769	0.00329308	0.00329308	0.00439078	0.00548847	0.00548847	0.00548847	0.00658617	0.00658617	0.00658617	0.00658617	0.00658617	0.00439078	0.00439078	0.00329308	0.00219539	0.00329308	0.00329308	0.00439078	0.00329308	0.00439078	0.00439078	0.00548847	0.00768386
Fig. S1B	Exp 1, correct proportion
		Vernier gap (arcmin)
		2.8 (drift to left)	1.4 (drift to left)	1.4 (drift to right)	2.8 (drift to right)
	S1	0.822222	0.611111	0.744681	0.898551
	S2	0.96875	0.62963	0.666667	0.763158
	S3	0.689655	0.568966	0.671053	0.970588
	S4	0.738095	0.66	0.836364	0.942857
	S5	0.8	0.729167	0.64	0.731707
	S6	0.935484	0.774194	0.740741	0.820755
	mean	0.825701	0.662178	0.716584	0.854603
	SEM	0.0444864	0.0313026	0.0295241	0.0399099
Fig. S1C	Exp 1, d'
		Vernier gap (arcmin)
		2.8 (drift to left)	1.4 (drift to left)	1.4 (drift to right)	2.8 (drift to right)
	S1	1.97596	0.627442	1.51926	2.82296
	S2	3.75242	0.602962	0.845612	1.48265
	S3	0.996676	0.343255	0.875039	3.82743
	S4	1.26054	0.920744	1.96475	3.54699
	S5	2.09912	1.38639	0.719775	1.33941
	S6	3.14428	1.49528	1.30226	1.87196
	mean	2.20483	0.896012	1.20445	2.4819
	SEM	0.435603	0.188304	0.196546	0.437302
Fig. S1E	Exp 2, correct proportion
		Vernier gap (arcmin)
		2.8 (drift to left)	1.4 (drift to left)	1.4 (drift to right)	2.8 (drift to right)
	S1	0.685185	0.589744	0.743119	0.904762
	S2		0.666667	0.635802	0.712121
	S3	0.947368	0.859649	0.807692
	S4	0.852941	0.656863	0.631579	0.857143
	S5	0.92	0.694444	0.673077	0.888889
	S6	0.810811	0.705036	0.631579	0.846154
	S7	0.954545	0.713235	0.633136	0.694915
	mean	0.861809	0.697948	0.679426	0.817331
	SEM	0.0389806	0.0311747	0.0263556	0.0343241
Fig. S1F	Exp 2, d'
		Vernier gap (arcmin)
		2.8 (drift to left)	1.4 (drift to left)	1.4 (drift to right)	2.8 (drift to right)
	S1	1.05188	0.44652	1.44967	3.23481
	S2		0.854883	0.712653	1.12852
	S3	3.68609	2.18795	1.74104
	S4	2.07319	0.83675	0.420898	2.13514
	S5	3.4767	1.01277	0.866083	2.44128
	S6	1.75796	1.0828	0.683612	1.99197
	S7	3.82743	1.21011	0.708737	1.24421
	mean	2.64554	1.09025	0.940385	2.02932
	SEM	0.441606	0.204672	0.179102	0.295845
[truncated: 151 more columns]

## Sheet: Fig S2
Fig. S2A
	drift speed distribution in Exp 2
	drfit speed	2.5	7.5	12.5	17.5	22.5	27.5	32.5	37.5	42.5	47.5	52.5	57.5	62.5	67.5	72.5	77.5	82.5	87.5	92.5	97.5	102.5	107.5	112.5	117.5	122.5	127.5	132.5	137.5	142.5	147.5	152.5	157.5	162.5	167.5	172.5	177.5
	Marker (mean)	0.00907138	0.0270564	0.042737	0.0544297	0.0655813	0.073125	0.075874	0.0777218	0.0760544	0.0725753	0.0655872	0.0588264	0.0528426	0.0455626	0.0376611	0.0329449	0.0270561	0.0216439	0.0180173	0.0143646	0.0114508	0.00939677	0.00757198	0.00565894	0.00453643	0.00333703	0.00233793	0.00188604	0.00157422	0.00109827	0.000778216	0.000677467	0.000432422	0.000315735	0.000175729	3.88822e-05
	Marker (SEM)	0.000632961	0.00180861	0.00259839	0.00330013	0.00363626	0.00332286	0.00286278	0.00181452	0.0012584	0.00127658	0.00110285	0.00107763	0.00140023	0.00186179	0.00201596	0.00199074	0.00183385	0.00150967	0.00172351	0.00138337	0.00132741	0.00111832	0.00108075	0.000820187	0.000811061	0.000593021	0.000477326	0.00044968	0.000324698	0.000303485	0.000181036	0.000163714	0.000111819	0.000111978	7.20658e-05	1.60198e-05
	Vernier (mean)	0.00944972	0.0273906	0.0443824	0.057688	0.0689478	0.0754675	0.0796042	0.0810659	0.0768124	0.0729562	0.0665923	0.0601066	0.0507707	0.0438882	0.0368707	0.0306396	0.0253144	0.0205525	0.0161159	0.0126505	0.00982926	0.00784052	0.00624162	0.00464447	0.00369242	0.00257287	0.00190724	0.00164469	0.00132423	0.00107601	0.000618635	0.000531812	0.000393314	0.000221282	0.000143695	5.19446e-05
	Vernier (SEM)	0.000568317	0.00167933	0.00264946	0.00305382	0.00375524	0.00302524	0.00239953	0.0019283	0.00102543	0.00124148	0.00098937	0.00162911	0.00175673	0.00188849	0.00138952	0.00177951	0.00195147	0.001628	0.00152814	0.0014522	0.00133342	0.00116428	0.000995426	0.000828047	0.000602871	0.000465241	0.000322227	0.000253243	0.000211083	0.000170817	0.000121463	0.000100404	8.04448e-05	5.7534e-05	3.92492e-05	1.97749e-05
Fig. S2B	displacement square over time in Exp 2
	time (ms)	1	2	3	4	5	6	7	8	9	10	11	12	13	14	15	16	17	18	19	20	21	22	23	24	25	26	27	28	29	30	31	32	33	34	35	36	37	38	39	40	41	42	43	44	45	46	47	48
	Marker (mean) (arcmin^2)	0.027188	0.0985755	0.202372	0.320604	0.435957	0.533887	0.60588	0.65036	0.672639	0.681655	0.689423	0.701473	0.724813	0.761143	0.809422	0.865787	0.925681	0.984718	1.04007	1.0906	1.13708	1.18121	1.22517	1.27081	1.31915	1.37053	1.42483	1.48161	1.54057	1.60162	1.66485	1.73041	1.79852	1.86918	1.94197	2.01634	2.09168	2.16741	2.24348	2.32026	2.39837	2.47843	2.56103	2.64606	2.73311	2.82144	2.91034	2.99906
	Marker (SEM) (arcmin^2)	0.00566747	0.0201482	0.0406289	0.0623225	0.0809297	0.0929012	0.0966078	0.0924375	0.0827024	0.0706418	0.0600504	0.0527564	0.0498395	0.0504298	0.0534887	0.0577993	0.0622957	0.0661207	0.0689343	0.0709741	0.0728163	0.0749969	0.0778009	0.0812835	0.0854515	0.090386	0.096211	0.103013	0.110777	0.11929	0.128332	0.137603	0.146882	0.156016	0.165007	0.173954	0.183037	0.192506	0.202442	0.212881	0.223685	0.234683	0.245666	0.256617	0.267553	0.278626	0.289971	0.301778
	Vernier (mean) (arcmin^2)	0.0271867	0.0986117	0.202314	0.320116	0.434477	0.530626	0.599917	0.640826	0.658842	0.66318	0.666147	0.673512	0.692407	0.724727	0.769509	0.822833	0.879949	0.936255	0.988676	1.03593	1.07864	1.11843	1.15746	1.19772	1.24046	1.28622	1.33508	1.38666	1.44074	1.49735	1.55659	1.61851	1.68306	1.7499	1.81843	1.88787	1.95761	2.02702	2.09615	2.16546	2.23577	2.30786	2.38236	2.45954	2.53924	2.62064	2.70301	2.7855
	Vernier (SEM) (arcmin^2)	0.00592811	0.0211949	0.0429052	0.0661109	0.0863217	0.0997569	0.104591	0.101075	0.0914353	0.078914	0.0673685	0.0586466	0.054143	0.0533424	0.0554709	0.0592624	0.0634206	0.0668543	0.0689562	0.0698813	0.0702268	0.0706749	0.0716293	0.073177	0.0752141	0.0777166	0.0807916	0.0846676	0.0895908	0.0957131	0.103021	0.111298	0.120165	0.129188	0.137901	0.146033	0.15352	0.160512	0.167309	0.174263	0.181649	0.189674	0.198392	0.207852	0.217929	0.228534	0.239454	0.250555
[truncated: 51 more columns]

## Sheet: Fig S3
Fig. S3A
	gain of eye tracking	0.5	0.75	1	1.25	1.5	1.75	2	2.25	2.5	2.75	3	3.25	3.5	3.75	4
	correlation (0.3')	-0.141873	-0.0181354	0.164902	0.305105	0.358613	0.373362	0.376661	0.375775	0.373908	0.371928	0.370031	0.368361	0.366766	0.365256	0.36405
	correlation (0.5')	-0.140361	-0.0179978	0.151946	0.27709	0.329857	0.348278	0.354922	0.356416	0.356775	0.356287	0.355348	0.354357	0.353608	0.352912	0.351973
	correlation (1')	-0.134039	-0.0155176	0.114812	0.205536	0.251285	0.274521	0.288003	0.29544	0.299129	0.302713	0.305095	0.306226	0.307371	0.308628	0.30862
Fig. S3B
	gain of eye tracking	0.5	0.75	1	1.25	1.5	1.75	2	2.25	2.5	2.75	3	3.25	3.5	3.75	4
	R^2 (mean)	-1.6928	-0.417654	0.128948	0.614629	0.849143	0.915372	0.919978	0.918389	0.909402	0.899987	0.893947	0.888473	0.882594	0.878852	0.86968
	R^2 (sd)	0.236342	0.112813	0.0716456	0.0611357	0.0297604	0.0158416	0.0130962	0.0133676	0.0152604	0.01636	0.0180807	0.0187529	0.019721	0.0201286	0.0208808

## Sheet: Fig S4
Fig. S4A
		Empirical					X_E + X_R					X_E					X_R
		1.9 (mean)	3.8 (mean)	1.9 (SD)	3.8 (SD)		1.9 (mean)	3.8 (mean)	1.9 (SD)	3.8 (SD)		1.9 (mean)	3.8 (mean)	1.9 (SD)	3.8 (SD)		1.9 (mean)	3.8 (mean)	1.9 (SD)	3.8 (SD)
	S1	0.7974	1.46012	0.229434	0.59047		0.646713	1.39204	0.154491	0.331536		0.545783	1.08784	0.15704	0.318282		-0.0160449	0.0129849	0.154076	0.303085
	S2	0.737763	1.16969	0.278283	0.518678		0.678665	1.42709	0.181489	0.324204		0.389452	0.78124	0.182859	0.304107		-0.0326842	-0.0444476	0.18088	0.289979
	S3	2.05834	3.73142	0.3119	0.598217		1.69964	3.44157	0.19456	0.652031		1.41285	3.2711	0.181308	0.656584		0.125302	0.0949627	0.16575	0.416793
	S4	0.726242	2.09678	0.325592	0.841744		0.941927	1.97587	0.22381	0.484826		0.816508	1.66447	0.221905	0.446575		-0.0193453	-0.0143791	0.21507	0.377912
	S5	0.966807	2.63294	0.347156	0.760995		1.09974	2.49419	0.241262	0.479026		0.861703	1.55979	0.234393	0.379625		-0.102635	-0.0342347	0.224793	0.331334
	S6	0.930317	1.81543	0.256062	0.79946		0.868331	1.92695	0.178029	0.475981		0.763379	1.46431	0.174302	0.42285		-0.0371056	0.0466077	0.170495	0.366558
	S7	0.931985	1.59538	0.219686	0.540551		0.86657	1.70372	0.147064	0.335747		0.556166	1.15528	0.147195	0.307792		0.0451978	0.0371125	0.142506	0.280791
Fig. S4B
		D	Sigma_R	Sigma_E
	S1	30.9824	0.918219	3.16866
	S2	21.6785	1.10335	2.6621
	S3	13.4486	0.880164	1.41691
	S4	25.5492	2.37426	1.63077
	S5	30.5069	0.675227	2.01547
	S6	15.0985	1.81618	1.54026
	S7	18.6181	0.851222	2.29978

## Sheet: Fig S5
				Vernier offset (arcmin)
				1.9	3.8	5.7	7.6	9.5	>9.5
	S1	prediction	ideal observer (mean)	0.706096	0.882325
			ideal observer (SEM)	0.0290615	0.0488686
			accumulation (mean)	0.612177	0.731199	0.80906	0.87696	0.929292	0.991459
			accumulation (SEM)	0.0565483	0.0504997	0.0572198	0.0473285	0.043204	0.0152482
			extrapolation (mean)	0.528138	0.582235	0.59541	0.623342	0.664928	0.754259
			extrapolation (SEM)	0.0576078	0.0559124	0.0711123	0.0693699	0.0792168	0.0710637
		empirical	100ms (mean)	0.685484	0.901639
			100ms (SEM)	0.058973	0.0534605
			500ms (mean)	0.533333	0.486486	0.701299	0.680851	0.5625	0.8
			500ms (SEM)	0.104111	0.0821037	0.0734455	0.0948908	0.101759	0.0942448
	S2	prediction	ideal observer (mean)	0.666667	0.819562
			ideal observer (SEM)	0.0338682	0.0482145
			accumulation (mean)	0.615067	0.723194	0.814807	0.887342	0.939052	0.99342
			accumulation (SEM)	0.0744247	0.0642542	0.0654687	0.0406704	0.0351673	0.00626833
			extrapolation (mean)	0.527827	0.558122	0.592125	0.630444	0.677569	0.781214
			extrapolation (SEM)	0.0758996	0.0708585	0.0814971	0.0617758	0.0680999	0.0316891
		empirical	100ms (mean)	0.67907	0.82
			100ms (SEM)	0.0448808	0.0769005
			500ms (mean)	0.28	0.452381	0.5625	0.6	0.783333	0.652174
			500ms (SEM)	0.124423	0.108306	0.101532	0.115231	0.0753907	0.0992904
	S3	prediction	ideal observer (mean)	0.666631	0.794009
			ideal observer (SEM)	0.026765	0.0361534
			accumulation (mean)	0.575943	0.665765	0.736846	0.803667	0.856887	0.899353
			accumulation (SEM)	0.0389093	0.0423626	0.0417782	0.049348	0.0535516	0.0625174
			extrapolation (mean)	0.511957	0.546411	0.56596	0.591517	0.612978	0.633796
			extrapolation (SEM)	0.038969	0.0446055	0.0468002	0.0607363	0.074289	0.0993137
		empirical	100ms (mean)	0.668852	0.765432
			100ms (SEM)	0.0381344	0.0662205
			500ms (mean)	0.507246	0.45	0.483607	0.527273	0.578125	0.547619
			500ms (SEM)	0.0846115	0.0555644	0.0640212	0.06718	0.0872418	0.108215
